# Supplementary material for: MLSTar: automatic multilocus sequence typing of bacterial genomes in R
Source: PeerJ. 2018 Jun 15;6:e5098. doi: 10.7717/peerj.5098 (PMC6005169; doi:10.7717/peerj.5098)
Supplement: Supplemental Information 4 — Running time analysis of MLSTar in comparison with other softwares. [file peerj-06-5098-s004.xlsx]

## Sheet: Supplemental Table S4
Supplemental Table S4. Running time (minutes) of MLSTar, MLSTcheck and mlst with increasing number of genomes.
	2	10	50	100	200	300	400
MLSTcheck	4.02	20.4	99.9	203.16	430.37	639.58	801.97
MLSTar	0.17	0.71	3.67	7.5	14.8	22.2	30.2
mlst	0.08	0.25	1.22	2.46	5.15	7.79	10.13
